# Supplementary material for: Wetting Transition from Wenzel to Cassie States: Thermodynamic Analysis
Source: Materials (Basel). 2025 Jan 24;18(3):543. doi: 10.3390/ma18030543 (PMC11818709; doi:10.3390/ma18030543)
Supplement: Supplementary file 1 [file materials-18-00543-s001.zip]

Archive with 1 entries (1 files):
- materials-3406066-supplementary.pdf
